# Supplementary material for: SIRT3 and Metabolic Reprogramming Mediate the Antiproliferative Effects of Whey in Human Colon Cancer Cells
Source: Cancers (Basel). 2021 Oct 16;13(20):5196. doi: 10.3390/cancers13205196 (PMC8533739; doi:10.3390/cancers13205196)
Supplement: Supplementary file 1 [file cancers-13-05196-s001.zip]

Archive with 1 entries (1 files):
- cancers-1426474-SI.pdf
